# Supplementary material for: A salivary GMC oxidoreductase of Manduca sexta re-arranges the green leaf volatile profile of its host plant
Source: Nat Commun. 2023 Jun 28;14:3666. doi: 10.1038/s41467-023-39353-0 (PMC10307781; doi:10.1038/s41467-023-39353-0)
Supplement: Supplementary file 4 — Supplementary Data 1 [file 41467_2023_39353_MOESM4_ESM.xlsx]

## Sheet: overview all data
NCBI accessions	NCBI Protein annotation	InterPro	Protein mass (kDa)	peptides	Band 1 peptide sequence	Band 2 peptide sequence	Band 3 peptide sequence
XM_030174168.1	Xanthine dehydrogenase-like	Aldehyde oxidase/xanthine dehydrogenase (IPR016208)	138.72	3	ALNINENEVIVVVPR VESANIVYGNISSTFINAK GPGTTEGVAIAEQIMEHIANATGK
XM_030175913.1	Peroxidase-like	Haem peroxidase, animal-type (IPR019791)	70.51	16		SLSPIFGK YDSFSGEK CAAANTEQSR DSASGEPLPLER KANYAAFLCTVEPK LYDEENNYLSSDR ELAQHLGWEYVEQLR LFGLQPYVNYLEYCGSK LHNIIAAELAEINPHWSDDK LDGTCNNPNYPSAGGYLTPLLR AVDPDISGLGLGGMQHSTDLTTADLR	CAAANTEQSR DSASGEPLPLER ELAQHLGWEYVEQLR EIYNDINDVDLLVGLWGEK QGFVPPTLGCLLGEQMYNEIVTDR
XM_030175919.1	Peroxidase	Haem peroxidase, animal-type (IPR019791) Peroxidase Pxd-like (IPR029585)	72.2	2		VGYFSIDDNFAK FTVNTPLYENSFIYR
XM_030165194.1	Glucose dehydrogenase [FAD, quinone]	Glucose-methanol-choline oxidoreductase (IPR012132)	69.51	3		IESLQNR VAYGVEVDQNGNK EVIISAGTINTPQLLVLSGVGEK
XM_030171555.1	Maltase A1	None predicted	69.33	2		AHELGLK PAVQEEMFNIMK
XM_030175910.1	Peroxidase-like	Haem peroxidase, animal-type (IPR019791) Peroxidase Pxd-like (IPR029585)	69.03	4		ADRPNAFSEEQLCEIR VNDAVVDPDLLNLGLGGLQR IAEVNPCWTDEQIFQTAR IVDATPLFDLSPVYGNVDEPAR
XM_030179954.1 (Hi-1)	L-sorbose 1-dehydrogenase	Glucose-methanol-choline oxidoreductase (IPR012132)	63.25	7			QSAAEAYLGAAK SHLEEFGIEVK MLGGSSGLDHVIAVR SLQDFVTLLDTSYFK ADLPVGENLMDHVSAIVGITLK FPAGVDVEDGAVFDFLTIGSGAGGSVVASR LNSVHPAANPTINLGHLSNPNDLDNLAK
