# Supplementary material for: A salivary GMC oxidoreductase of Manduca sexta re-arranges the green leaf volatile profile of its host plant
Source: Nat Commun. 2023 Jun 28;14:3666. doi: 10.1038/s41467-023-39353-0 (PMC10307781; doi:10.1038/s41467-023-39353-0)
Supplement: Supplementary file 6 — Supplementary Data 3 [file 41467_2023_39353_MOESM6_ESM.xlsx]

## Sheet: Primers
Primers
Gene	Direction	Sequence 5' to 3'	description
Ubiquitin	forward	AAAGCCAAGATTCAAGATAAG	qPCR M. sexta housekeeping gene
Ubiquitin	reverse	TTGTAGTCGGATAGCGTGCG	qPCR M. sexta housekeeping gene
Hi-like	forward	TTCCGTTTCCCTCCTGCTAC	qPCR Hi-like
Hi-like	reverse	GCCACTGTCGTTTTCGGGTC	qPCR Hi-like
Hi-like	forward	CATGGGCTTATTCCCTGCATTAG	genotyping
Hi-like	reverse	TATTGTCGAATAAGTTGTATATTAATTTATTCATCCTTAAATCTA	genotyping
Hi-1	forward	CTGGACAGCGACATGACAGT	qPCR Hi-1
Hi-1	reverse	CGCCATGGCATAGATGTTCG	qPCR Hi-1
Hi-1	forward	AACGACAACTATGCCAACCA	CRISPR genotyping
Hi-1	reverse	TTAATTTTTTAAAATATTTTATTCATAAATAACCACAAAACAACAGG	CRISPR genotyping
Hi-1	forward	cagccATGTCTACATCCATCA	PCR full length cDNA
Hi-1	reverse	acaggaTCAGCTTAAACACCAT	PCR full length cDNA
Hi-1	forward	GGGGACAAGTTTGTACAAAAAAGCAGGCTTAATGTCTACATCCATCACGGAGTCCAC	PCR full length cDNA plus attB site overhead
Hi-1	reverse	GGGGACCACTTTGTACAAGAAAGCTGGGTATCAGCTTAAACACCATTTTGCCTTAA	PCR full length cDNA plus attB site overhead
SAND	forward	AACTCTATGCAGCATTTGATCCACT	qPCR Arabidopsis housekeeping gene
SAND	reverse	TGATTGCATATCTTTATCGCCATC	qPCR Arabidopsis housekeeping gene

## Sheet: Chemicals
Chemicals
Compounds	CAT#	Provider	Description
trans-2-hexen-1-al	132659	Sigma	E2AL
cis-3-hexen-1-ol	W256323	Sigma	Z3OL
trans-2-hexenyl acetate	W256404	Sigma	E2oAC
cis-3-hexenyl acetate	W317101	Sigma	Z3oAC
cis-3-hexen-1-al	W256102	Sigma	Z3AL
trans-2-hexen-1-ol	W256218	Sigma	E2OL
Glutathione Sepharose® 4B	GE17-0756	Cytiva/Sigma
cOmplete™, EDTA-free Protease Inhibitor Cocktail	COEDTAF-RO	Roche
Phusion™ High-Fidelity DNA Polymerase	F-530	ThermoFisher
HOT FIREPol® EvaGreen® qPCR Mix Plus	08-04-00020	Solis Biodyne
RevertAid Reverse Transcriptase	EP0441	ThermoFisher
Alt-R® S.p. HiFi Cas9 Nuclease V3, 100 µg	1081060	IDT
CloneJET PCR Cloning Kit	K1231	ThermoFisher
Gateway™ BP Clonase™ II Enzyme mix	11789100	ThermoFisher
Gateway™ LR Clonase™ II Enzyme mix	11791100	ThermoFisher
MEGAshortscript T7 transcription kit	AM1354	Invitrogen
MEGAclear transcription clean-up kit	AM1908	Invitrogen
Bio-Rad Protein Assay Dye Reagent Concentrate	5000006	Bio-Rad
MyTaq Extract-PCR Kit	BIO-21127	BIOLINE
DreamTaq DNA Polymerase	EP0705	ThermoFisher
Wheatgerm	1661	Frontier Scientific Services Agriculture	Artificial diet M. sexta
Soy isolate	1510	Frontier Scientific Services Agriculture	Artificial diet M. sexta
Casein	1100	Frontier Scientific Services Agriculture	Artificial diet M. sexta
Ascorbic acid	6015	Frontier Scientific Services Agriculture	Artificial diet M. sexta
Vitamin mix, Fortification Lepidoptera	F8095	Frontier Scientific Services Agriculture	Artificial diet M. sexta
Sorbic acid	6967	Frontier Scientific Services Agriculture	Artificial diet M. sexta
Methylparaben	7685	Frontier Scientific Services Agriculture	Artificial diet M. sexta
MP Biomedicals Wesson Salt Mixture	11425672	Fisher Scientific	Artificial diet M. sexta
Cholesterol 95%	11480353	Fisher Scientific	Artificial diet M. sexta
Agar-Agar, Kobe I	5210.5	Carl Roth	Artificial diet M. sexta
One Shot™ BL21 Star™ (DE3)	C601003	Invitrogen
RNase-Free DNase I	79254	Qiagen
TURBO DNA-free™ Kit	AM1907	ThermoFisher
RNeasy Kits	74104	Qiagen
Bovine Serum Albumin	A7906	Sigma
Tryptone	T1332	Duchefa Biochemie
Yeast extract	Y1333	Duchefa Biochemie
NaCl	7647-14-5	VWR
lysosome	62971	Fluka
Triton X-100	9002-93-1	Sigma
Ampicillin	A0104	Duchefa Biochemie
Bacto Agar	9105960	Becton Dickinson
Anti-GST Antibody (B-14) HRP	sc-138 HRP	Santa Cruz Biotechnology
Tris	T1501	Duchefa Biochemie
HCl	1.00317.2500	Merck
P-coumaric acid	501-98-4	sigma
luminol	521-31-3	sigma
Hydrogen peroxide (H2O2) 30%	822287	Merck
TEMED	161-0800	Bio-Rad
Acrylamide:N,N′-Methylenebisacrylamide 37.5:1	017-090	Fluka
Ammonium persulfate (APS)	7727540	Sigma
Sodium dodecyl sulfate (SDS)	71725	Sigma
Ethanol	1.00983.1000	Supelco
Isopropanol	1.09634.2511	Merck
Tween 20	p2287	Sigma
glycerol	G1345	Duchefa Biochemie
MOP	M1254	Sigma
TRIzol™ Reagent	15596018	ThermoFisher
Methanol	20846.3	VWR
Chloroform	102445	Merck
EDTA	E5134	Sigma
Agarose (for DNA Electrophoresis)	D000247	Sphaero Q
Precision Prestained Protein Standards	1610373	Bio-Rad
GeneRuler 1 kb Plus DNA Ladder	SM1331	ThermoFisher
Acetic acid	1.00063.2511	Merck
L-glutathion, reduced (GSH)	G4251	Sigma
IPTG	I1401	Duchefa Biochemie
1,4-Dithiothreitol (DTT)	3483-12-3	Sigma
trans-2-octenal	269956-5G	Sigma	E-2-octenal
trans-2-nonenal	255653-5G	Sigma	E-2-nonenal
(Z)-oct-3-en-1-ol	O0248	TCI
(Z)-non-3-en-1-ol	W441200	Sigma
