# Supplementary material for: A salivary GMC oxidoreductase of Manduca sexta re-arranges the green leaf volatile profile of its host plant
Source: Nat Commun. 2023 Jun 28;14:3666. doi: 10.1038/s41467-023-39353-0 (PMC10307781; doi:10.1038/s41467-023-39353-0)
Supplement: Supplementary file 8 — Source Data [file 41467_2023_39353_MOESM8_ESM.xlsx]

## Sheet: Fig.2B
	Z3AL	E2AL	Response factor:	42.3539
Treatments	Area	Area	E2AL Area with response factor	sum hexenal	% E2AL
Buffer Z3AL 40 nmol	1335928	1137117	26848	1.36278e+06	1.97009
Buffer Z3AL 40 nmol	946462	925544	21852.6	968315	2.25677
Buffer Z3AL 40 nmol	1431174	1153680	27239	1.45841e+06	1.86772
Buffer Z3AL 40 nmol	1313755	879876	20774.4	1.33453e+06	1.55668
Buffer Z3AL 40 nmol	1945320	1307073	30860.7	1.97618e+06	1.56163
Buffer Z3AL 40 nmol	1748132	1243617	29362.5	1.77749e+06	1.6519
Buffer Z3AL 40 nmol	1643655	1073530	25346.6	1.669e+06	1.51867
Buffer Z3AL 40 nmol	1942946	1263826	29839.6	1.97279e+06	1.51256
Buffer Z3AL 40 nmol	967915	744590	17580.2	985495	1.78389
Buffer Z3AL 40 nmol	1074034	989914	23372.4	1.09741e+06	2.12979
Buffer Z3AL 40 nmol	389103	388875	9181.56	398285	2.30528
Hi-1_0.01ug	1264013	1577649	37249.2	1.30126e+06	2.86254
Hi-1_0.01ug	1184010	1802703	42562.8	1.22657e+06	3.47006
Hi-1_0.01ug	1396575	1255323	29638.9	1.42621e+06	2.07815
Hi-1_0.10ug	587963	1328390	31364	619327	5.06421
Hi-1_0.10ug	662598	1839661	43435.4	706033	6.15203
Hi-1_0.10ug	927577	1559398	36818.3	964395	3.81776
Hi-1_1.00ug	122894	601254	14195.9	137090	10.3552
Hi-1_1.00ug	126413	541088	12775.4	139188	9.17849
Hi-1_1.00ug	139196	715162	16885.4	156081	10.8183
XM030175910_0.01ug	963417	857385	20243.3	983660	2.05796
XM030175910_0.01ug	352602	429062	10130.4	362732	2.7928
XM030175910_0.01ug	2167213	1803770	42588	2.2098e+06	1.92723
XM030175910_0.10ug	987303	717580	16942.5	1.00425e+06	1.68708
XM030175910_0.10ug	407692	432554	10212.8	417905	2.44382
XM030175910_0.10ug	1631128	1044290	24656.3	1.65578e+06	1.4891
XM030175910_1.00ug	1303873	576662	13615.3	1.31749e+06	1.03343
XM030175910_1.00ug	493277	357809	8448.07	501725	1.6838
XM030175910_1.00ug	1584094	832215	19649.1	1.60374e+06	1.2252
XM030175913_0.01ug	1006266	894170	21111.9	1.02738e+06	2.05493
XM030175913_0.01ug	749384	872945	20610.7	769995	2.67673
XM030175913_0.01ug	1540288	1423153	33601.4	1.57389e+06	2.13493
XM030175913_0.10ug	908683	635921	15014.4	923697	1.62547
XM030175913_0.10ug	1260792	869351	20525.9	1.28132e+06	1.60193
XM030175913_0.10ug	2052246	832820	19663.3	2.07191e+06	0.949045
XM030175913_1.00ug	902169	526288	12426	914595	1.35863
XM030175913_1.00ug	1192739	719761	16994	1.20973e+06	1.40477
XM030175913_1.00ug	1375892	777046	18346.5	1.39424e+06	1.31588
XM030165194_0.01ug	776260	865673	20439	796699	2.56546
XM030165194_0.01ug	441563	392552	9268.37	450831	2.05584
XM030165194_0.01ug	1476532	1443813	34089.2	1.51062e+06	2.25664
XM030165194_0.10ug	849532	972062	22950.9	872483	2.63053
XM030165194_0.10ug	346442	417075	9847.37	356289	2.76387
XM030165194_0.10ug	1299444	886819	20938.3	1.32038e+06	1.58577
XM030165194_1.00ug	516058	319259	7537.88	523596	1.43964
XM030165194_1.00ug	322647	180910	4271.39	326918	1.30656
XM030165194_1.00ug	1208755	698067	16481.8	1.22524e+06	1.34519
XM030174168_0.01ug	1000469	927302	21894.1	1.02236e+06	2.14152
XM030174168_0.01ug	388770	406082	9587.82	398358	2.40684
XM030174168_0.01ug	2491267	1527675	36069.3	2.52734e+06	1.42716
XM030174168_0.10ug	830320	863295	20382.9	850703	2.396
XM030174168_0.10ug	484305	550492	12997.4	497302	2.61359
XM030174168_0.10ug	1580848	1388067	32773	1.61362e+06	2.03102
XM030174168_1.00ug	1010439	641879	15155.1	1.02559e+06	1.47769
XM030174168_1.00ug	453641	287597	6790.33	460431	1.47477
XM030174168_1.00ug	1501003	945909	22333.4	1.52334e+06	1.46609

## Sheet: Fig. 3A
	Z3AL	E2AL	Response factor:	6.46489
Treatments	Area	Area	E2AL Area with response factor	prot con µg/µL	µL used for SPME	total protin used for SPME	SUM Aldehydes	% E2AL	% E2AL per 100µg total protein
Uninfiltrated	438410	163130	25233.2	2.84544	40	113.818	463643	5.44238	4.78166
Uninfiltrated	602720	90969	14071.2	3.66481	40	146.592	616791	2.28136	1.55626
Uninfiltrated	706860	174550	26999.7	3.70011	40	148.004	733860	3.67913	2.48583
Uninfiltrated	628220	121360	18772.2	3.19542	40	127.817	646992	2.90145	2.27001
Uninfiltrated	173570	36973	5719.04	3.67594	40	147.038	179289	3.18985	2.16941
Uninfiltrated	427420	105940	16387	3.19414	40	127.766	443807	3.69237	2.88995
p35S-GFP	502370	125980	19486.8	2.28796	40	91.5184	521857	3.73413	4.08019
p35S-GFP	683500	90106	13937.7	3.61719	40	144.688	697438	1.99842	1.3812
p35S-GFP	426510	140680	21760.6	3.5808	40	143.232	448271	4.85435	3.38915
p35S-GFP	458430	88699	13720.1	4.42053	40	176.821	472150	2.90588	1.6434
p35S-GFP	496040	107800	16674.7	2.72777	40	109.111	512715	3.25223	2.98068
p35S-GFP	150000	34814	5385.09	4.36425	40	174.57	155385	3.46564	1.98524
p35S-Hi-1	216360	857890	132700	3.14409	20	62.8819	349060	38.0164	60.4568
p35S-Hi-1	103520	995650	154009	3.51844	40	140.738	257529	59.8026	42.4923
p35S-Hi-1	50499	746660	115495	4.23562	40	169.425	165994	69.5777	41.067
p35S-Hi-1	53385	931150	144032	2.61443	40	104.577	197417	72.9582	69.7651
p35S-Hi-1	163670	926030	143240	3.56772	40	142.709	306910	46.6716	32.7041
p35S-Hi-1	62645	1001300	154883	3.17137	40	126.855	217528	71.2014	56.1283

## Sheet: Fig. 3B
				Z3AL	E2AL	Z3OL	E2OL	x=0.155y	x=0.081z	x=0.074w
sample	replicate	µL extract	conc substrate (nmol)	Area	Area	Area	Area	E2AL adjusted to Z3AL	Z3OL adjusted to Z3AL	E2OL adjusted to Z3AL	sum Z-GLVs	sum E-GLVs	sum GLVs	relative amount E-GLVs	prot conc. µg/µL	prot conc. Used for assay	relative % E2GLVs per 100µg total protein	techn average
Hi-1_# 1-1	1	200	20	1246300	285220	233270		44209.1	18894.9	0	1.26519e+06	44209.1	1.3094e+06	3.37628	1.2342	246.841	1.3678
Hi-1_# 1-1	2	200	20	203960	256130	35699		39700.2	2891.62	0	206852	39700.2	246552	16.1022	1.14391	228.783	7.03819
Hi-1_# 1-1	3	200	20	2080000	583850	221990		90496.8	17981.2	0	2.09798e+06	90496.8	2.18848e+06	4.13515	1.18321	236.642	1.74742
Hi-1_# 1-8	1	200	20	1460600	278490	188340		43165.9	15255.5	0	1.47586e+06	43165.9	1.51902e+06	2.84169	1.05082	210.163	1.35214
Hi-1_# 1-8	2	200	20	300040	172680	117460		26765.4	9514.26	0	309554	26765.4	336320	7.95832	0.882915	176.583	4.50684
Hi-1_# 1-8	3	200	20	2628600	242230	255810		37545.7	20720.6	0	2.64932e+06	37545.7	2.68687e+06	1.39738	0.663135	132.627	1.05361
Hi-1_# 2-1	1	200	20	341070	380130	123520		58920.2	10005.1	0	351075	58920.2	409995	14.3709	0.993236	198.647	7.2344
Hi-1_# 2-1	2	200	20	485810	741890	84756		114993	6865.24	0	492675	114993	607668	18.9236	0.924622	184.924	10.2332
Hi-1_# 2-1	3	200	20	621060	690740	67428		107065	5461.67	0	626522	107065	733586	14.5947	1.03657	207.315	7.03987
Hi-1_# 2-6	1	200	20	65217	149560			23181.8	0	0	65217	23181.8	88398.8	26.2241	0.910708	182.142	14.3976
Hi-1_# 2-6	1	200	30	181840	441460			68426.3	0	0	181840	68426.3	250266	27.3414	0.910708	182.142	15.0111	14.7044
Hi-1_# 2-6	2	200	20	137530	242110	34670		37527.1	2808.27	0	140338	37527.1	177865	21.0986	1.04672	209.343	10.0785
Hi-1_# 2-6	2	200	30	187720	288160	18301	34817	44664.8	1482.38	2576.46	189202	47241.3	236444	19.9799	1.04672	209.343	9.54411	9.81129
Hi-1_# 2-6	3	200	20	152990	340590	25070	43249	52791.4	2030.67	3200.43	155021	55991.9	211013	26.5349	0.900379	180.076	14.7354	14.7354
Hi-1_# 4-1	1	200	20	231310	639480	41904	59710	99119.4	3394.22	4418.54	234704	103538	338242	30.6106	0.961823	192.365	15.9128
Hi-1_# 4-1	2	200	20	155440	157830			24463.7	0	0	155440	24463.7	179904	13.5982	0.741294	148.259	9.17193
Hi-1_# 4-1	3	200	20	155050	248200	49537	86375	38471	4012.5	6391.75	159062	44862.8	203925	21.9996	0.694799	138.96	15.8316
Hi-1_# 4-2	1	200	20	1471400	391030	228810		60609.7	18533.6	0	1.48993e+06	60609.7	1.55054e+06	3.90893	0.976936	195.387	2.00061
Hi-1_# 4-2	2	200	20	493840	610170	100100		94576.4	8108.1	0	501948	94576.4	596524	15.8546	0.997007	199.401	7.95108
Hi-1_# 4-2	3	200	20	247750	233940	99356		36260.7	8047.84	0	255798	36260.7	292059	12.4156	0.836482	167.296	7.4213
WT	1	200	20	1923500	305090	270170		47288.9	21883.8	0	1.94538e+06	47288.9	1.99267e+06	2.37314	1.13755	227.51	1.04309
WT	2	200	20	1676600	182870	245980		28344.8	19924.4	0	1.69652e+06	28344.8	1.72487e+06	1.6433	1.1747	234.941	0.699455
WT	3	200	20	1967400	146880	204050		22766.4	16528	0	1.98393e+06	22766.4	2.00669e+06	1.13452	0.990687	198.137	0.572594

## Sheet: Fig. 4A
Exp 1
Sample	Ubi raw CT	Hi-1 raw CT
embryo_1	19.7595	32.1133
embryo_2	19.4413	33.5911
embryo_3	20.676	35.2677
embryo_4	19.7989	33.0784
embryo_5	23.5301	37.9691
Neonate_1	21.9526	25.3968
Neonate_2	21.6287	25.7476
Neonate_3	21.5085	25.5376
Neonate_4	20.2777	24.5686
Neonate_5	20.6117	23.419
1st_1	20.8441	20.9016
1st_2	21.624	23.0249
1st_3	20.896	21.1744
1st_4	19.4098	20.3711
1st_5	19.9489	19.5333
2nd_1	20.2657	29.714
2nd_2	19.2797	27.177
2nd_3	18.6409	27.849
2nd_4	22.2473	30.4302
2nd_5	20.1786	27.3516
3rd_1	19.8499	27.0898
3rd_2	19.6172	29.6185
3rd_3	19.2067	26.6161
3rd_4	20.7198	32.4941
3rd_5	19.4534	27.1609
5th_1	19.4775	20.1714
5th_2	19.8015	20.3276
5th_3	18.7554	20.1921
5th_4	19.7302	19.2697
5th_5	19.709	19.3294
Exp 2
Sample	Ubi raw CT	Hi-1 raw CT
embryo_1	17.8406	32.6924
embryo_2	18.346	33.2827
embryo_3	20.1838	34.4973
embryo_4	17.7707	32.2154
embryo_5	19.5253	34.6354
Pupa1	19.0811	33.2317
Pupa2	18.7642	34.2131
Pupa3	18.0147	33.7181
Pupa4	18.3282	34.1641
Pupa5	19.1438	33.9402
Exp 3
Sample	Ubi raw CT	Hi-1 raw CT
embryo_1	18.4052	32.4537
embryo_2	19.1735	32.3301
embryo_3	20.5764	33.4049
embryo_4	18.8432	32.3011
embryo_5	20.1018	36.2416
adult_1	18.264	32.736
adult_2	20.0494	35.7324
adult_3	18.169	32.7129
adult_4	20.1752	34.5847
adult_5	18.7876	32.3572
Exp 4
Sample	Ubi raw CT	Hi-1 raw CT
embryo_1	17.8568	31.3231
embryo_2	19.2204	32.5084
embryo_3	20.3937	32.779
embryo_4	18.8462	31.9687
embryo_5	19.7399	31.7944
4th_1	18.7773	23.1338
4th_2	18.1643	22.9568
4th_3	17.7297	23.6108
4th_4	17.3124	20.6715
4th_5	17.1751	20.1879

## Sheet: Fig. 4B
Sample	Z3AL	E2AL	Response factor:	5.9
Name	Area	Area	E2AL Area with response factor	sum hexenal	% E2AL
Buffer	1669239	417181	70708.6	1.73995e+06	4.06384
Buffer	2370439	487991	82710.3	2.45315e+06	3.3716
Buffer	2627329	497407	84306.3	2.71164e+06	3.10906
Buffer	2465588	600253	101738	2.56733e+06	3.96279
Buffer	2395673	616229	104446	2.50012e+06	4.17763
Buffer	467149	209070	35435.6	502585	7.05067
Buffer	1966215	529817	89799.5	2.05601e+06	4.36765
Buffer	2438242	485196	82236.6	2.52048e+06	3.26274
1st instar	760707	3816860	646925	1.40763e+06	45.9584
1st instar	1551912	3697378	626674	2.17859e+06	28.7652
1st instar	197419	2062907	349645	547064	63.913
2nd instar	1847799	497783	84370	1932169	4.3666
2nd instar	1889923	486125	82394.1	1.97232e+06	4.17753
2nd instar	1746382	633146	107313	1.85369e+06	5.78913
3rd instar	1852912	620391	105151	1.95806e+06	5.37015
3rd instar	419312	256243	43431	462743	9.38556
3rd instar	653872	234515	39748.3	693620	5.73056
4th instar	427058	2246584	380777	807835	47.1355
4th instar	152382	2003723	339614	491996	69.0278
4th instar	184807	4495034	761870	946677	80.4784
5th instar	767501	5295742	897583	1.66508e+06	53.9062
5th instar	783311	4691238	795125	1.57844e+06	50.3742
5th instar	499076	5425303	919543	1.41862e+06	64.8196

## Sheet: Fig. 4D
Sample	Ubi raw CT	Hi-1 raw CT
Br1	15.8285	27.4667
Br2	15.9554	28.0259
Br3	15.8482	27.8101
FG1	17.8272	32.6795
FG2	16.5763	31.7381
FG3	16.8076	31.435
MG1	22.0262	34.2131
MG2	19.1951	30.033
MG3	20.3435	30.9209
HG1	15.0645	29.6418
HG2	16.1772	20.8697
HG3	15.9619	28.5365
MT1	15.4861	31.1446
MT2	16.0605	33.4207
MT3	15.1014	30.6852
FB1	16.9682	33.0397
FB2	16.4476	19.56
FB3	17.2161	32.7527
SG1	16.0399	12.6979
SG2	17.2206	13.4016
SG3	18.1566	16.0078

## Sheet: Fig. 5B
	Z3AL	E2AL	Response factor:	42.3539
Treatments	Area	Area	E2AL Area with response factor	sum hexenal	% E2AL
Buffer Z3AL 40 nmol	1335928	1137117	26848	1.36278e+06	1.97009
Buffer Z3AL 40 nmol	946462	925544	21852.6	968315	2.25677
Buffer Z3AL 40 nmol	1431174	1153680	27239	1.45841e+06	1.86772
Buffer Z3AL 40 nmol	1313755	879876	20774.4	1.33453e+06	1.55668
Buffer Z3AL 40 nmol	1945320	1307073	30860.7	1.97618e+06	1.56163
Buffer Z3AL 40 nmol	1748132	1243617	29362.5	1.77749e+06	1.6519
Buffer Z3AL 40 nmol	1643655	1073530	25346.6	1.669e+06	1.51867
Buffer Z3AL 40 nmol	1942946	1263826	29839.6	1.97279e+06	1.51256
Buffer Z3AL 40 nmol	967915	744590	17580.2	985495	1.78389
Buffer Z3AL 40 nmol	1074034	989914	23372.4	1.09741e+06	2.12979
Buffer Z3AL 40 nmol	389103	388875	9181.56	398285	2.30528
Hi-1_0.01ug	1264013	1577649	37249.2	1.30126e+06	2.86254
Hi-1_0.01ug	1184010	1802703	42562.8	1.22657e+06	3.47006
Hi-1_0.01ug	1396575	1255323	29638.9	1.42621e+06	2.07815
Hi-1_0.10ug	587963	1328390	31364	619327	5.06421
Hi-1_0.10ug	662598	1839661	43435.4	706033	6.15203
Hi-1_0.10ug	927577	1559398	36818.3	964395	3.81776
Hi-1_1.00ug	122894	601254	14195.9	137090	10.3552
Hi-1_1.00ug	126413	541088	12775.4	139188	9.17849
Hi-1_1.00ug	139196	715162	16885.4	156081	10.8183
Hi-like_0.01ug	939001	970871	22922.8	961924	2.38302
Hi-like_0.01ug	1143826	1156921	27315.5	1.17114e+06	2.33239
Hi-like_0.01ug	644794	760335	17951.9	662746	2.70872
Hi-like_0.1ug	860574	649315	15330.7	875905	1.75027
Hi-like_0.1ug	1030353	926251	21869.3	1.05222e+06	2.07839
Hi-like_0.1ug	645225	729312	17219.5	662444	2.59938
Hi-like_1ug	894826	639267	15093.4	909919	1.65877
Hi-like_1ug	1165171	638153	15067.1	1.18024e+06	1.27662
Hi-like_1ug	478048	310111	7321.89	485370	1.50852

## Sheet: Fig. 5C
Sample	Ubi raw CT	Hi-like raw CT
Br1	16.9965	31.6421
Br2	17.1701	29.9686
Br3	17.2389	30.793
Br4	17.2803	30.1311
FB1	18.2127	29.2767
FB2	22.0956	31.7815
FB3	17.595	28.6703
FB4	18.4847	31.143
MG1	23.2514	31.3854
MG2	20.4556	28.9652
MG3	21.6587	29.2404
MG4	26.3551	33.5653
SG1	17.6492	28.9299
SG2	18.2773	27.7267
SG3	19.3627	28.157
SG4	20.1791	29.6333

## Sheet: Fig. 6A
Sample	Z3AL	E2AL	Response factor:	5.90077
Name	Area	Area	E2AL Area with response factor	sum hexenal	% E2AL
Buffer	1.57329e+06	1.10861e+06	187875	1.76116e+06	10.6677
Buffer	1.16388e+06	891201	151031	1.31491e+06	11.486
Buffer	962315	843145	142887	1.1052e+06	12.9286
Buffer	1.18212e+06	837197	141879	1.324e+06	10.716
Buffer	1.0819e+06	839213	142221	1.22412e+06	11.6182
Buffer	954649	809713	137221	1.09187e+06	12.5676
Buffer	336621	649978	110151	446772	24.6549
Buffer	2.68482e+06	1.51927e+06	257470	2.94229e+06	8.75065
Buffer	1.84344e+06	966377	163771	2.00722e+06	8.15912
Hi-1+	76691.3	2.0296e+06	343955	420646	81.7682
Hi-1+	240015	3.90197e+06	661265	901280	73.3695
Hi-1+	232357	3.02386e+06	512452	744809	68.8031
Hi-1+	194480	2.5829e+06	437722	632202	69.2377
Hi-1+/-	457453	592934	100484	557937	18.01
Hi-1+/-	332346	766628	129920	462266	28.105
Hi-1+/-	183479	1.29905e+06	220150	403629	54.5427
Hi-1+/-	280653	825486	139895	420548	33.2648
Hi-1+/-	1.68884e+06	2.00301e+06	339449	2.02829e+06	16.7357
Hi-1-	427061	433661	73492.1	500553	14.6822
Hi-1-	1.3208e+06	1.04562e+06	177201	1.498e+06	11.8291
Hi-1-	704791	637321	108006	812797	13.2882
Hi-1-	1.02058e+06	877712	148745	1.16933e+06	12.7206
Hi-1-	1.14913e+06	864010	146423	1.29555e+06	11.302
KO-154 (10x) 40 nmol Z3AL	978672	928987	157435	1.13611e+06	13.8574
KO-185 (10x) 40 nmol Z3AL	2.09815e+06	1.3492e+06	228649	2.32679e+06	9.82677
KO-189 (10x) 40 nmol Z3AL	1.06186e+06	707830	119955	1.18182e+06	10.1501
KO-192 (10x) 40 nmol Z3AL	2.7486e+06	1.38367e+06	234490	2.98309e+06	7.86062
KO-221 (10x) 40 nmol Z3AL	2.5742e+06	1.30579e+06	221291	2.79549e+06	7.91601
						9.92217	1.09137

## Sheet: Fig. 6C
Sample	Z3AL	y = 344,57x + 213490	E2AL	y = 8.385,28x - 180.336,92	Z3OL	y = 30.463,45x - 316.726,79	E2OL	y = 14.880,58x - 249.752,94
Name	Area	Weight (ng)	Area	Weight (ng)	Area	Weight (ng)	Area	Weight (ng)
Nattenuata_W+Water	8.63731e+06	24447.3	9.70702e+06	1179.13	9.47658e+06	321.477	1.19614e+07	820.611
Nattenuata_W+Water	4.42148e+06	12212.3	6.51243e+06	798.157	9.42797e+06	319.881	7.67875e+06	532.809
Nattenuata_W+Water	6.48352e+06	18196.7	7.84603e+06	957.198	5.41161e+06	188.04	7.68741e+06	533.391
Nattenuata_W+Water	8.50798e+06	24072	9.39817e+06	1142.3	9.24326e+06	313.818	1.27542e+07	873.887
Nattenuata_W+OS Hi+	386668	502.591	1.27058e+07	1536.76	5.03065e+06	175.534	1.18747e+07	814.784
Nattenuata_W+OS Hi+	970708	2197.57	1.42612e+07	1722.24	4.36862e+06	153.802	1.13127e+07	777.014
Nattenuata_W+OS Hi+	302483	258.273	1.13451e+07	1374.48	3.9325e+06	139.486	1.04033e+07	715.902
Nattenuata_W+OS Hi-	4.07855e+06	11217.1	5.84958e+06	719.107	5.7873e+06	200.372	7.86026e+06	545.007
Nattenuata_W+OS Hi-	5.54592e+06	15475.6	4.68236e+06	579.908	6.11228e+06	211.04	4.73939e+06	335.279
Nattenuata_W+OS Hi-	5.72195e+06	15986.5	4.86173e+06	601.3	7.07155e+06	242.529	5.40634e+06	380.099
		Sample	% E2AL	Sample	% E2OL
		Nattenuata_W+Water	4.60123	Nattenuata_W+Water	71.8518
		Nattenuata_W+Water	6.13474	Nattenuata_W+Water	62.4856
		Nattenuata_W+Water	4.99741	Nattenuata_W+Water	73.9352
		Nattenuata_W+Water	4.53037	Nattenuata_W+Water	73.5778
		Nattenuata_W+OS Hi+	75.3554	Nattenuata_W+OS Hi+	82.275
		Nattenuata_W+OS Hi+	43.9368	Nattenuata_W+OS Hi+	83.4766
		Nattenuata_W+OS Hi+	84.1818	Nattenuata_W+OS Hi+	83.6933
		Nattenuata_W+OS Hi-	6.02461	Nattenuata_W+OS Hi-	73.1181
		Nattenuata_W+OS Hi-	3.61189	Nattenuata_W+OS Hi-	61.3705
		Nattenuata_W+OS Hi-	3.62496	Nattenuata_W+OS Hi-	61.0475

[truncated: 14 more sheets: Fig. 7A, Fig. 7B, Fig. 7C, Fig. 7E, Fig. 7F, Table S1, Fig. S4, Fig. S5, Fig. S6A, Fig. S10A, Fig. S11A, Fig. S11B, Fig. S12A, Fig. S12B]
